# Supplementary material for: Functional Characterization of VS-186B, a Novel HDAC Inhibitor with Anticancer Activity
Source: Int J Mol Sci. 2025 Nov 24;26(23):11354. doi: 10.3390/ijms262311354 (PMC12692360; doi:10.3390/ijms262311354)
Supplement: Supplementary file 1 [file ijms-26-11354-s001.zip]

Archive with 1 entries (1 files):
- ijms-3923980-supplementary.pdf
